# Supplementary material for: Identifying neuroanatomical and behavioral features for autism spectrum disorder diagnosis in children using machine learning
Source: PLoS One. 2022 Jul 7;17(7):e0269773. doi: 10.1371/journal.pone.0269773 (PMC9262216; doi:10.1371/journal.pone.0269773)
Supplement: S1 Data — (CSV) [file pone.0269773.s001.csv]

## Sheet: Sheet1
Subject	lh_bankssts_meancurv	lh_caudalanteriorcingulate_meancurv	lh_caudalmiddlefrontal_meancurv	lh_cuneus_meancurv	lh_entorhinal_meancurv	lh_fusiform_meancurv	lh_inferiorparietal_meancurv	lh_inferiortemporal_meancurv	lh_isthmuscingulate_meancurv	lh_lateraloccipital_meancurv	lh_lateralorbitofrontal_meancurv	lh_lingual_meancurv	lh_medialorbitofrontal_meancurv	lh_middletemporal_meancurv	lh_parahippocampal_meancurv	lh_paracentral_meancurv	lh_parsopercularis_meancurv	lh_parsorbitalis_meancurv	lh_parstriangularis_meancurv	lh_pericalcarine_meancurv	lh_postcentral_meancurv	lh_posteriorcingulate_meancurv	lh_precentral_meancurv	lh_precuneus_meancurv	lh_rostralanteriorcingulate_meancurv	lh_rostralmiddlefrontal_meancurv	lh_superiorfrontal_meancurv	lh_superiorparietal_meancurv	lh_superiortemporal_meancurv	lh_supramarginal_meancurv	lh_frontalpole_meancurv	lh_temporalpole_meancurv	lh_transversetemporal_meancurv	lh_insula_meancurv	rh_bankssts_meancurv	rh_caudalanteriorcingulate_meancurv	rh_caudalmiddlefrontal_meancurv	rh_cuneus_meancurv	rh_entorhinal_meancurv	rh_fusiform_meancurv	rh_inferiorparietal_meancurv	rh_inferiortemporal_meancurv	rh_isthmuscingulate_meancurv	rh_lateraloccipital_meancurv	rh_lateralorbitofrontal_meancurv	rh_lingual_meancurv	rh_medialorbitofrontal_meancurv	rh_middletemporal_meancurv	rh_parahippocampal_meancurv
N1	0.106	0.174	0.201	0.197	0.233	0.181	0.184	0.193	0.197	0.182	0.21	0.207	0.19	0.19	0.178	0.204	0.177	0.251	0.188	0.17	0.184	0.198	0.187	0.185	0.199	0.204	0.196	0.184	0.156	0.193	0.259	0.273	0.173	0.147	0.122	0.169	0.198	0.215	0.269	0.177	0.178	0.191	0.195	0.19	0.2	0.194	0.235	0.176	0.196
N2	0.117	0.169	0.133	0.162	0.153	0.162	0.149	0.148	0.16	0.161	0.168	0.182	0.175	0.147	0.168	0.125	0.16	0.187	0.153	0.156	0.128	0.157	0.116	0.142	0.161	0.161	0.141	0.137	0.129	0.149	0.227	0.178	0.155	0.186	0.14	0.154	0.14	0.156	0.183	0.146	0.147	0.155	0.156	0.152	0.176	0.172	0.171	0.152	0.117
N3	0.13	0.142	0.166	0.192	0.221	0.181	0.168	0.178	0.159	0.17	0.213	0.195	0.238	0.175	0.175	0.17	0.16	0.259	0.183	0.196	0.171	0.176	0.162	0.17	0.185	0.204	0.186	0.17	0.153	0.167	0.277	0.277	0.146	0.154	0.131	0.191	0.182	0.193	0.252	0.194	0.174	0.186	0.168	0.189	0.213	0.19	0.214	0.16	0.197
N4	0.123	0.14	0.13	0.171	0.157	0.153	0.138	0.14	0.192	0.153	0.164	0.177	0.167	0.135	0.135	0.118	0.137	0.188	0.141	0.158	0.13	0.156	0.115	0.157	0.159	0.16	0.136	0.14	0.131	0.141	0.217	0.182	0.149	0.148	0.116	0.139	0.138	0.178	0.154	0.143	0.15	0.142	0.16	0.162	0.173	0.165	0.175	0.145	0.133
N5	0.125	0.175	0.168	0.187	0.187	0.174	0.167	0.173	0.181	0.198	0.185	0.192	0.198	0.168	0.2	0.147	0.17	0.203	0.163	0.176	0.156	0.185	0.158	0.165	0.198	0.198	0.179	0.159	0.16	0.15	0.208	0.268	0.149	0.152	0.135	0.172	0.161	0.206	0.198	0.17	0.172	0.165	0.185	0.17	0.184	0.186	0.193	0.168	0.144
N6	0.14	0.159	0.142	0.18	0.202	0.166	0.161	0.15	0.137	0.164	0.194	0.178	0.175	0.166	0.171	0.143	0.145	0.175	0.169	0.19	0.142	0.172	0.138	0.164	0.169	0.174	0.165	0.145	0.137	0.16	0.259	0.224	0.17	0.152	0.135	0.178	0.163	0.175	0.242	0.17	0.151	0.149	0.167	0.166	0.171	0.176	0.186	0.17	0.151
N7	0.116	0.14	0.145	0.163	0.182	0.157	0.14	0.146	0.179	0.156	0.184	0.171	0.187	0.147	0.15	0.125	0.147	0.161	0.152	0.15	0.148	0.171	0.134	0.146	0.193	0.178	0.15	0.145	0.134	0.156	0.251	0.192	0.165	0.144	0.14	0.123	0.151	0.177	0.187	0.151	0.15	0.155	0.158	0.151	0.166	0.182	0.168	0.154	0.137
N8	0.123	0.136	0.127	0.178	0.129	0.152	0.153	0.147	0.173	0.153	0.163	0.164	0.159	0.149	0.14	0.153	0.143	0.151	0.152	0.153	0.137	0.163	0.127	0.145	0.165	0.168	0.148	0.138	0.127	0.145	0.276	0.129	0.153	0.136	0.143	0.164	0.125	0.173	0.144	0.144	0.151	0.146	0.157	0.157	0.166	0.177	0.153	0.142	0.121
N9	0.072	0.162	0.132	0.163	0.171	0.153	0.141	0.165	0.164	0.152	0.155	0.164	0.161	0.153	0.168	0.125	0.126	0.164	0.143	0.152	0.118	0.16	0.123	0.138	0.202	0.164	0.146	0.133	0.115	0.135	0.232	0.166	0.147	0.161	0.119	0.15	0.132	0.162	0.142	0.147	0.146	0.147	0.152	0.146	0.154	0.16	0.176	0.161	0.147
N10	0.109	0.159	0.122	0.173	0.196	0.155	0.173	0.169	0.162	0.162	0.186	0.171	0.17	0.161	0.144	0.116	0.137	0.193	0.144	0.125	0.132	0.142	0.12	0.15	0.193	0.168	0.15	0.145	0.141	0.159	0.237	0.184	0.136	0.128	0.113	0.154	0.131	0.169	0.166	0.149	0.154	0.158	0.158	0.159	0.162	0.172	0.165	0.159	0.136
N11	0.105	0.159	0.129	0.179	0.147	0.153	0.15	0.137	0.154	0.161	0.165	0.184	0.175	0.148	0.154	0.131	0.145	0.154	0.147	0.152	0.144	0.175	0.133	0.152	0.185	0.172	0.146	0.151	0.128	0.139	0.223	0.184	0.188	0.154	0.118	0.159	0.147	0.185	0.159	0.157	0.153	0.14	0.17	0.164	0.158	0.182	0.169	0.143	0.138
N12	0.088	0.154	0.126	0.178	0.148	0.157	0.147	0.155	0.173	0.154	0.173	0.155	0.18	0.154	0.147	0.129	0.15	0.171	0.135	0.153	0.14	0.157	0.125	0.139	0.168	0.157	0.143	0.151	0.124	0.148	0.231	0.163	0.151	0.141	0.114	0.172	0.126	0.172	0.226	0.147	0.153	0.146	0.16	0.166	0.166	0.152	0.156	0.147	0.121
N13	0.134	0.162	0.182	0.186	0.264	0.172	0.147	0.173	0.172	0.161	0.182	0.187	0.206	0.171	0.165	0.146	0.167	0.174	0.168	0.175	0.153	0.189	0.163	0.172	0.217	0.177	0.173	0.147	0.173	0.152	0.246	0.214	0.137	0.168	0.115	0.166	0.15	0.194	0.267	0.178	0.146	0.161	0.162	0.169	0.206	0.18	0.19	0.161	0.167
N14	0.131	0.154	0.131	0.18	0.152	0.149	0.143	0.139	0.182	0.158	0.17	0.176	0.156	0.143	0.121	0.126	0.145	0.162	0.135	0.174	0.131	0.165	0.125	0.147	0.155	0.16	0.143	0.135	0.134	0.148	0.192	0.187	0.173	0.147	0.111	0.17	0.126	0.174	0.175	0.148	0.143	0.145	0.169	0.162	0.174	0.179	0.175	0.144	0.127
N15	0.108	0.165	0.139	0.174	0.19	0.157	0.151	0.146	0.186	0.157	0.171	0.171	0.149	0.14	0.166	0.125	0.156	0.174	0.141	0.156	0.132	0.178	0.132	0.149	0.169	0.164	0.154	0.138	0.136	0.157	0.208	0.185	0.111	0.152	0.141	0.167	0.129	0.173	0.214	0.161	0.144	0.145	0.175	0.156	0.158	0.161	0.164	0.162	0.14
N16	0.126	0.144	0.133	0.165	0.199	0.155	0.148	0.156	0.161	0.172	0.166	0.174	0.19	0.146	0.122	0.117	0.144	0.154	0.145	0.168	0.127	0.147	0.128	0.132	0.164	0.155	0.141	0.144	0.132	0.156	0.202	0.161	0.171	0.137	0.12	0.139	0.129	0.175	0.168	0.156	0.153	0.15	0.168	0.155	0.165	0.175	0.188	0.146	0.132
N19	0.141	0.165	0.148	0.169	0.24	0.151	0.158	0.158	0.232	0.154	0.184	0.164	0.199	0.175	0.149	0.128	0.153	0.169	0.155	0.157	0.146	0.16	0.161	0.153	0.2	0.168	0.169	0.135	0.143	0.15	0.206	0.217	0.151	0.167	0.119	0.142	0.149	0.161	0.273	0.169	0.159	0.163	0.151	0.156	0.182	0.161	0.172	0.168	0.142
N20	0.113	0.157	0.124	0.167	0.149	0.144	0.141	0.141	0.218	0.15	0.165	0.172	0.159	0.142	0.106	0.131	0.154	0.172	0.137	0.154	0.142	0.168	0.13	0.152	0.164	0.159	0.146	0.142	0.119	0.149	0.167	0.234	0.141	0.152	0.125	0.165	0.146	0.176	0.226	0.14	0.137	0.164	0.16	0.153	0.156	0.159	0.158	0.143	0.192
N22	0.107	0.179	0.142	0.172	0.155	0.138	0.149	0.143	0.182	0.158	0.163	0.176	0.169	0.149	0.11	0.12	0.143	0.192	0.137	0.145	0.128	0.167	0.122	0.145	0.181	0.161	0.154	0.143	0.127	0.146	0.213	0.184	0.118	0.136	0.115	0.162	0.132	0.166	0.216	0.159	0.144	0.146	0.164	0.156	0.157	0.174	0.161	0.148	0.157
A1	0.133	0.171	0.13	0.166	0.159	0.15	0.147	0.154	0.167	0.152	0.174	0.174	0.166	0.149	0.148	0.122	0.147	0.168	0.15	0.148	0.141	0.164	0.129	0.144	0.194	0.154	0.149	0.142	0.132	0.151	0.203	0.184	0.129	0.158	0.139	0.153	0.125	0.159	0.172	0.153	0.148	0.16	0.167	0.162	0.163	0.173	0.159	0.153	0.133
A3	0.117	0.161	0.156	0.185	0.215	0.169	0.146	0.15	0.178	0.161	0.177	0.185	0.192	0.154	0.14	0.135	0.152	0.19	0.166	0.179	0.143	0.167	0.135	0.15	0.199	0.173	0.164	0.147	0.141	0.151	0.194	0.178	0.154	0.16	0.137	0.179	0.143	0.18	0.213	0.164	0.145	0.163	0.154	0.155	0.181	0.184	0.183	0.147	0.139
A5	0.115	0.165	0.177	0.191	0.238	0.185	0.177	0.183	0.199	0.186	0.191	0.209	0.204	0.18	0.199	0.177	0.165	0.19	0.157	0.164	0.165	0.188	0.158	0.179	0.192	0.182	0.18	0.172	0.151	0.167	0.198	0.248	0.157	0.158	0.127	0.154	0.171	0.207	0.255	0.181	0.181	0.182	0.19	0.182	0.211	0.21	0.191	0.179	0.169
A6	0.129	0.153	0.142	0.192	0.163	0.153	0.141	0.154	0.188	0.156	0.168	0.172	0.168	0.153	0.14	0.143	0.138	0.193	0.143	0.169	0.141	0.173	0.128	0.152	0.168	0.152	0.154	0.14	0.115	0.147	0.204	0.213	0.17	0.171	0.133	0.119	0.138	0.173	0.181	0.157	0.146	0.152	0.137	0.158	0.16	0.174	0.172	0.151	0.124
A7	0.129	0.164	0.138	0.183	0.151	0.157	0.136	0.155	0.171	0.16	0.174	0.17	0.174	0.157	0.155	0.14	0.137	0.195	0.15	0.146	0.142	0.162	0.128	0.15	0.161	0.174	0.153	0.147	0.127	0.143	0.229	0.18	0.114	0.168	0.145	0.16	0.14	0.176	0.167	0.155	0.152	0.161	0.173	0.164	0.164	0.179	0.167	0.165	0.149
A8	0.113	0.166	0.147	0.183	0.235	0.179	0.144	0.163	0.167	0.163	0.199	0.189	0.224	0.168	0.179	0.147	0.158	0.193	0.177	0.167	0.169	0.155	0.156	0.149	0.201	0.186	0.181	0.154	0.161	0.152	0.238	0.296	0.172	0.149	0.131	0.17	0.163	0.18	0.226	0.17	0.158	0.154	0.165	0.158	0.218	0.191	0.224	0.166	0.184
A9	0.122	0.153	0.128	0.17	0.142	0.154	0.153	0.147	0.163	0.155	0.164	0.171	0.19	0.154	0.133	0.121	0.14	0.165	0.139	0.162	0.127	0.155	0.122	0.143	0.168	0.152	0.133	0.137	0.125	0.141	0.171	0.172	0.124	0.141	0.121	0.126	0.115	0.183	0.17	0.148	0.144	0.147	0.158	0.16	0.168	0.175	0.176	0.134	0.142
A10	0.13	0.148	0.142	0.204	0.169	0.166	0.16	0.154	0.166	0.17	0.181	0.183	0.202	0.158	0.14	0.146	0.156	0.189	0.188	0.174	0.155	0.195	0.145	0.16	0.183	0.186	0.17	0.159	0.139	0.168	0.331	0.215	0.153	0.16	0.11	0.16	0.151	0.194	0.185	0.159	0.155	0.166	0.172	0.162	0.196	0.198	0.189	0.176	0.164
A11	0.121	0.186	0.173	0.193	0.307	0.199	0.159	0.203	0.239	0.17	0.198	0.223	0.202	0.183	0.185	0.164	0.178	0.209	0.161	0.187	0.173	0.172	0.169	0.171	0.199	0.185	0.187	0.174	0.162	0.172	0.26	0.296	0.178	0.146	0.145	0.176	0.179	0.186	0.276	0.206	0.165	0.19	0.177	0.179	0.21	0.203	0.216	0.171	0.198
[truncated: 227 more columns]
