# Supplementary material for: Identifying neuroanatomical and behavioral features for autism spectrum disorder diagnosis in children using machine learning
Source: PLoS One. 2022 Jul 7;17(7):e0269773. doi: 10.1371/journal.pone.0269773 (PMC9262216; doi:10.1371/journal.pone.0269773)
Supplement: S2 Data — (CSV) [file pone.0269773.s002.csv]

## Sheet: NT
Subject ID	CASL	UNIT-2 full scale	UNIT-2 abb	ToMTB total	ToMI total composite mean	ToMI early subscale mean	ToMI basic subscale mean	ToMI advanced subscale mean	ToMI 25 (happy)	ToMI 48 (sad)	ToMI 51 (surprise)	ToMI 52 (embarrass)	ToMI 59 (desire-based)
N1	112	130	121	11	15.6	17.4	16	14	17.1	19.3	19.4	16.2	17.4
N2	89	110	109	14	15.1	15.3	16.7	13.4	15.8	12.8	14.4	6.5	16.4
N3	112	105	91	13	18.6	18.4	18.8	18.4	20	20	20	20	20
N4	126	123	121	13	18.8	18.8	18.8	18.7	20	19.9	20	20	20
N5	117	122	118	14	14.3	15.9	15.6	12.1	17.4	15.5	16	12.6	16.3
N6	114	101	91	15	13.6	14.1	16.8	10	15	7.1	12.2	7	17.3
N7	115	110	118	14	18.9	19.4	19.1	18.3	18.4	19	19	16.7	19.5
N8	106	113	124	15	18.5	18.6	19.7	17.1	20	13.6	18.4	15	20
N9	132	102	91	11	18.9	19.2	19	18.6	19.4	20	19.3	18.3	19
N10	121	103	94	15	17.8	17.1	18.9	17.2	18.5	18.8	17.2	17	19
N11	110	106	121	13	14.7	16.2	16.2	12.4	18.4	18.9	19.4	14.9	19.4
N12	97	100	106	11	18.4	19.6	19.1	16.9	20	20	20	20	20
N13	110	107	115	14	18.1	17.2	19.2	17.5	20	17.5	20	10	20
N14	110	117	124	14	18.1	19	18.8	17	20	20	19.9	17.4	19.9
N15	115	110	109	12	19.3	20	19.6	18.6	20	20	15	17.8	20
N16	102	105	100	13	18.2	18.7	18.4	17.6	19.3	17.9	17.4	18.3	20
N19	112	113	124	12	18.7	18	19.3	18.5	17.5	17	15.3	17.4	19.9
N20	122	135	124	15	11.5	13.8	13.2	8.3	14.1	15.5	14.4	5.8	15
N22	124	114	106	14	19.2	19.3	19.5	18.9	20	20	19.9	19.9	20

## Sheet: ASD
Subject ID	CASL	UNIT-2 full scale	UNIT-2 abb	ToMTB total	ToMI total composite mean	ToMI early subscale mean	ToMI basic subscale mean	ToMI advanced subscale mean	ToMI 25 (happy)	ToMI 48 (sad)	ToMI 51 (surprise)	ToMI 52 (embarrass)	ToMI 59 (desire-based)
A1	97	121	121	12	11.2	11.6	13	9.1	14.9	13.1	12.7	11	15.3
A3	40	64	73	5	9.1	15	8.5	6.3	20	20	15	9.9	14.8
A5	91	94	97	9	9.4	12.5	10.9	6	18.6	14.8	11	4.8	14.8
A6	121	127	118	13	17.6	16.9	19.2	16.4	19.9	20	20	8.4	20
A7	105	110	118	13	15.1	14.3	17.2	13.6	15.1	14.8	10.3	10	15.1
A8	55	93	106	11	12.7	16.2	14.8	8.6	20	20	19.9	10.2	20
A9	63	96	112	13	13.7	17.9	17	7.8	20	20	20	20	20
A10	87	105	106	14	12.5	13.8	13	11.1	12.5	14.3	13.7	13.2	15.8
A11	50	56	67	10	10.4	13.6	12.8	6	15.3	14.7	14.8	5	14.6
